# Supplementary material for: The Effects of Cold Tolerance on the Distribution of Two Extreme Altitude Lizard Species in the Qinghai–Tibetan Plateau
Source: Animals (Basel). 2025 Nov 15;15(22):3297. doi: 10.3390/ani15223297 (PMC12649369; doi:10.3390/ani15223297)
Supplement: Supplementary file 1 [file animals-15-03297-s001.zip]

Archive with 1 entries (1 files):
- animals-3962430-supplementary.pdf
